# Supplementary material for: The Father in Youth Baseball: A Self-Determination Theory Approach
Source: Int J Environ Res Public Health. 2021 Apr 26;18(9):4587. doi: 10.3390/ijerph18094587 (PMC8123654; doi:10.3390/ijerph18094587)
Supplement: Supplementary file 1 [file ijerph-18-04587-s001.zip]

Archive with 1 entries (1 files):
- ijerph-1197718-supplementary.pdf
